# Supplementary material for: Users’ Perspectives on Primary Care and Public Health Services in the State of Rio de Janeiro, Brazil: A Cross-Sectional Study with Implications for Healthcare Quality Assessment
Source: Int J Environ Res Public Health. 2025 Sep 12;22(9):1424. doi: 10.3390/ijerph22091424 (PMC12469508; doi:10.3390/ijerph22091424)
Supplement: Supplementary file 1 [file ijerph-22-01424-s001.zip]

Archive with 1 entries (1 files):
- ijerph-3769505-supplementary.pdf
